# Supplementary material for: High-throughput determination of dry mass of single bacterial cells by ultrathin membrane resonators
Source: Commun Biol. 2022 Nov 11;5:1227. doi: 10.1038/s42003-022-04147-5 (PMC9651879; doi:10.1038/s42003-022-04147-5)
Supplement: Supplementary file 3 — Supplementary Data 1 [file 42003_2022_4147_MOESM3_ESM.xlsx]

## Sheet: Supplementary Data 1
Cell#	SEM Volume	Volumer Error	Inverse Problem Mass	Mass Error
	um^3	um^3	fg	fg
1	0.18739	0.0153208	233.692	8.93901
2	0.14961	0.0122319	328.157	71.2094
3	0.319248	0.0261014	308.299	7.67051
4	0.314186	0.0256875	339.561	7.99181
7	0.207525	0.0169671	208.544	11.0219
8	0.210555	0.0172148	218.865	10.1979
9	0.206357	0.0168716	233.962	24.9308
10	0.251562	0.0205674	236.702	6.12985
11	0.235097	0.0192213	281.988	7.35433
